# Supplementary material for: Global Distribution of Three Parasitoids of Drosophila suzukii (Diptera, Drosophilidae): Present and Future Climate Change Scenarios
Source: Insects. 2025 Dec 21;17(1):12. doi: 10.3390/insects17010012 (PMC12842016; doi:10.3390/insects17010012)
Supplement: Supplementary file 1 [file insects-17-00012-s001.zip]

Archive with 2 entries (2 files):
- Supplementary_file_S1.xls
- Supplementary_file_S2.pdf
