# Supplementary material for: Global Distribution of Three Parasitoids of Drosophila suzukii (Diptera, Drosophilidae): Present and Future Climate Change Scenarios
Source: Insects. 2025 Dec 21;17(1):12. doi: 10.3390/insects17010012 (PMC12842016; doi:10.3390/insects17010012)
Supplement: Supplementary file 1 [file insects-17-00012-s001.zip › Supplementary_file_S1.xls]

## Sheet: parasitoid_occurrences
SWD Parasitoid occurrence records
species	lon	lat	base	author
Leptopilina japonica	139.4	35.6	GBIF
Leptopilina japonica	11.2299	46.046	ARTICLE	Puppato et al. 2020
Leptopilina japonica	11.1243	46.1817	ARTICLE	Puppato et al. 2020
Leptopilina japonica	-122.789	49.3	ARTICLE	Abram et al. 2020
Leptopilina japonica	-122.306	49.1424	ARTICLE	Abram et al. 2020
Leptopilina japonica	-122.073	49.1875	ARTICLE	Abram et al. 2020
Leptopilina japonica	-122.434	49.3864	ARTICLE	Abram et al. 2020
Leptopilina japonica	-123.318	48.4633	ARTICLE	Abram et al. 2020
Leptopilina japonica	139.36	35.63	ARTICLE	Girod 2018
Leptopilina japonica	-121.747	49.342	ARTICLE	Abram et al. 2020
Leptopilina japonica	-122.557	49.2266	ARTICLE	Abram et al. 2020
Leptopilina japonica	-122.546	49.1263	ARTICLE	Abram et al. 2020
Leptopilina japonica	-122.562	49.1355	ARTICLE	Abram et al. 2020
Leptopilina japonica	139.8	35.7	ARTICLE	Kohyama and Kimura 2015
Leptopilina japonica	139.77	35.67	ARTICLE	Novkovic et al. 2011
Leptopilina japonica	121.63	25.03	ARTICLE	Novkovic et al. 2011
Leptopilina japonica	141.21	43.3	ARTICLE	Novkovic et al. 2011
Leptopilina japonica	-122.245	49.0352	ARTICLE	Abram et al. 2022
Leptopilina japonica	-122.021	49.0982	ARTICLE	Abram et al. 2022
Leptopilina japonica	-121.921	49.101	ARTICLE	Abram et al. 2022
Leptopilina japonica	-123.065	49.1205	ARTICLE	Abram et al. 2022
Leptopilina japonica	-123.238	49.2503	ARTICLE	Abram et al. 2022
Leptopilina japonica	-122.915	49.0847	ARTICLE	Abram et al. 2022
Leptopilina japonica	-123.081	49.0849	ARTICLE	Abram et al. 2022
Leptopilina japonica	-122.576	49.2388	ARTICLE	Abram et al. 2022
Leptopilina japonica	102.86	24.51	ARTICLE	Giorgini et al. (2019)
Leptopilina japonica	103.32	24.82	ARTICLE	Giorgini et al. (2019)
Leptopilina japonica	102.89	24.77	ARTICLE	Giorgini et al. (2019)
Leptopilina japonica	102.84	25.1	ARTICLE	Giorgini et al. (2019)
Leptopilina japonica	122.87	42.43	ARTICLE	Wang et al. 2022
Leptopilina japonica	-121.755	49.2435	ARTICLE	Abram et al. 2022
Leptopilina japonica	102.48	23.74	ARTICLE	Girod 2018
Leptopilina japonica	104.35	23.55	ARTICLE	Girod 2018
Leptopilina japonica	102.71	25.13	ARTICLE	Girod 2018
Leptopilina japonica	104.17	24.66	ARTICLE	Girod 2018
Leptopilina japonica	102.43	25.21	ARTICLE	Girod 2018
Leptopilina japonica	116.21	40.04	ARTICLE	Girod 2018
Leptopilina japonica	116.07	40.07	ARTICLE	Girod 2018
Leptopilina japonica	107.46	31.27	ARTICLE	Girod 2018
Leptopilina japonica	138.49	36.72	ARTICLE	Girod 2018
Leptopilina japonica	-123.25	49.2572	INAT
Pachycrepoideus vindemmiae	-121.77	49.2389	ARTICLE	Bonneau et al. 2019
Pachycrepoideus vindemmiae	-65.3667	-26.7167	ARTICLE	Buonocore Biancheri et al. 2022
Pachycrepoideus vindemmiae	103.593	19.408	ARTICLE	García-Cancino et al. 2015
Pachycrepoideus vindemmiae	103.583	19.4137	ARTICLE	García-Cancino et al. 2015
Pachycrepoideus vindemmiae	13.2073	55.7135	GBIF
Pachycrepoideus vindemmiae	-72.3775	-38.4893	GBIF
Pachycrepoideus vindemmiae	-72.3596	-38.7295	GBIF
Pachycrepoideus vindemmiae	-72.3933	-38.8503	GBIF
Pachycrepoideus vindemmiae	-72.6994	-38.8428	GBIF
Pachycrepoideus vindemmiae	-72.4016	-39.261	GBIF
Pachycrepoideus vindemmiae	-72.3608	-38.2068	GBIF
Pachycrepoideus vindemmiae	-72.2473	-38.25	GBIF
Pachycrepoideus vindemmiae	-72.4659	-39.1255	GBIF
Pachycrepoideus vindemmiae	-72.6112	-38.9557	GBIF
Pachycrepoideus vindemmiae	14.9	37.82	GBIF
Pachycrepoideus vindemmiae	10.8866	59.6106	GBIF
Pachycrepoideus vindemmiae	10.2724	59.2055	GBIF
Pachycrepoideus vindemmiae	-88.7504	41.9295	GBIF
Pachycrepoideus vindemmiae	-93.2167	39.3025	GBIF
Pachycrepoideus vindemmiae	-89.2167	37.7272	GBIF
Pachycrepoideus vindemmiae	-88.2433	40.1164	GBIF
Pachycrepoideus vindemmiae	55.5324	-21.1332	GBIF
Pachycrepoideus vindemmiae	145.75	-16.8333	GBIF
Pachycrepoideus vindemmiae	145.787	-17.0953	GBIF
Pachycrepoideus vindemmiae	0.52339	41.5367	GBIF
Pachycrepoideus vindemmiae	0.51211	41.5184	GBIF
Pachycrepoideus vindemmiae	0.52	41.54	GBIF
Pachycrepoideus vindemmiae	0.46	41.57	GBIF
Pachycrepoideus vindemmiae	0.53	41.55	GBIF
Pachycrepoideus vindemmiae	-83	39.96	GBIF
Pachycrepoideus vindemmiae	-83	39.96	GBIF
Pachycrepoideus vindemmiae	-47.88	-21.98	INAT
Pachycrepoideus vindemmiae	11.24	46.32	ARTICLE	Rossi-Stacconi et al. 2013
Pachycrepoideus vindemmiae	122.75	48.61	ARTICLE	Rossi-Stacconi et al. 2013
Pachycrepoideus vindemmiae	123.62	44.91	ARTICLE	Rossi-Stacconi et al. 2013
Pachycrepoideus vindemmiae	123.7	44.22	ARTICLE	Rossi-Stacconi et al. 2013
Pachycrepoideus vindemmiae	123.26	44.63	ARTICLE	Rossi-Stacconi et al. 2013
Pachycrepoideus vindemmiae	123.37	44.53	ARTICLE	Rossi-Stacconi et al. 2013
Pachycrepoideus vindemmiae	-102.18	20.04	ARTICLE	Toledo-Hernández et al. 2021
Pachycrepoideus vindemmiae	8.9319	46.0211	ARTICLE	Trivellone et al. 2020
Pachycrepoideus vindemmiae	8.8767	46.3967	ARTICLE	Trivellone et al. 2020
Pachycrepoideus vindemmiae	8.9297	46.1483	ARTICLE	Trivellone et al. 2020
Pachycrepoideus vindemmiae	9.0536	46.2197	ARTICLE	Trivellone et al. 2020
Pachycrepoideus vindemmiae	8.975	46.03	ARTICLE	Trivellone et al. 2020
Pachycrepoideus vindemmiae	8.9933	45.8642	ARTICLE	Trivellone et al. 2020
Pachycrepoideus vindemmiae	8.9994	45.8522	ARTICLE	Trivellone et al. 2020
Pachycrepoideus vindemmiae	8.9267	45.8536	ARTICLE	Trivellone et al. 2020
Pachycrepoideus vindemmiae	8.87	46.1814	ARTICLE	Trivellone et al. 2020
Pachycrepoideus vindemmiae	8.9742	46.1811	ARTICLE	Trivellone et al. 2020
Pachycrepoideus vindemmiae	8.9836	46.4094	ARTICLE	Trivellone et al. 2020
Pachycrepoideus vindemmiae	8.9658	45.8442	ARTICLE	Trivellone et al. 2020
Pachycrepoideus vindemmiae	8.8294	46.0083	ARTICLE	Trivellone et al. 2020
Pachycrepoideus vindemmiae	8.8142	45.9956	ARTICLE	Trivellone et al. 2020
Pachycrepoideus vindemmiae	8.9683	46.3469	ARTICLE	Trivellone et al. 2020
Pachycrepoideus vindemmiae	8.9794	46.1636	ARTICLE	Trivellone et al. 2020
Pachycrepoideus vindemmiae	8.5318	47.4292	ARTICLE	Trivellone et al. 2020
Pachycrepoideus vindemmiae	8.5267	47.4231	ARTICLE	Trivellone et al. 2020
Pachycrepoideus vindemmiae	8.5333	47.4231	ARTICLE	Trivellone et al. 2020
Pachycrepoideus vindemmiae	8.5278	47.4306	ARTICLE	Trivellone et al. 2020
Pachycrepoideus vindemmiae	8.5375	47.4361	ARTICLE	Trivellone et al. 2020
Pachycrepoideus vindemmiae	8.5164	47.4189	ARTICLE	Trivellone et al. 2020
Pachycrepoideus vindemmiae	8.5217	47.4097	ARTICLE	Trivellone et al. 2020
Pachycrepoideus vindemmiae	8.5303	47.4025	ARTICLE	Trivellone et al. 2020
Trichopria drosophilae	103.593	19.408	ARTICLE	Esteban-Santiago et al. 2021
Trichopria drosophilae	139.4	35.6	ARTICLE	Kasuya et al 2013
Trichopria drosophilae	-121.45	49.13	ARTICLE	Abram et al 2020
Trichopria drosophilae	-121.44	49.14	ARTICLE	Abram et al 2020
Trichopria drosophilae	139.8	35.7	ARTICLE	Kohyama e Kimura 2015
Trichopria drosophilae	141.21	43.3	ARTICLE	Novkovic et al 2011
Trichopria drosophilae	139.46	35.4	ARTICLE	Novkovic et al 2011
Trichopria drosophilae	18.77	47.05	GBIF
Trichopria drosophilae	-158.09	21.56	GBIF
Trichopria drosophilae	14.9	37.82	GBIF
Trichopria drosophilae	4.68	44.15	INAT
Trichopria drosophilae	8.98	45.4	INAT
Trichopria drosophilae	1.49	49.09	INAT
Trichopria drosophilae	118.96	32.12	INAT
Trichopria drosophilae	1.09	49.47	INAT
Trichopria drosophilae	103.59	19.41	ARTICLE	García-Cancino et al. 2015
Trichopria drosophilae	103.58	19.41	ARTICLE	García-Cancino et al. 2015
Trichopria drosophilae	118.4	30.85	ARTICLE	Wang et al. 2016
Trichopria drosophilae	9.8	43.57	ARTICLE	Amiresmaeili et al. 2018
Trichopria drosophilae	120.08	30.29	ARTICLE	Zhou et al. 2019
Trichopria drosophilae	103.88	19.93	ARTICLE	Zhou et al. 2019
Trichopria drosophilae	-102.18	20.04	ARTICLE	Toledo-Hernández et al. 2021
Trichopria drosophilae	8.9319	46.0211	ARTICLE	Trivellone et al. 2020
Trichopria drosophilae	8.8767	46.3967	ARTICLE	Trivellone et al. 2020
Trichopria drosophilae	8.9297	46.1483	ARTICLE	Trivellone et al. 2020
Trichopria drosophilae	9.0536	46.2197	ARTICLE	Trivellone et al. 2020
Trichopria drosophilae	8.975	46.03	ARTICLE	Trivellone et al. 2020
Trichopria drosophilae	8.9933	45.8642	ARTICLE	Trivellone et al. 2020
Trichopria drosophilae	8.9994	45.8522	ARTICLE	Trivellone et al. 2020
Trichopria drosophilae	8.9267	45.8536	ARTICLE	Trivellone et al. 2020
Trichopria drosophilae	8.87	46.1814	ARTICLE	Trivellone et al. 2020
Trichopria drosophilae	8.9742	46.1811	ARTICLE	Trivellone et al. 2020
Trichopria drosophilae	8.9836	46.4094	ARTICLE	Trivellone et al. 2020
Trichopria drosophilae	8.9658	45.8442	ARTICLE	Trivellone et al. 2020
Trichopria drosophilae	8.8294	46.0083	ARTICLE	Trivellone et al. 2020
Trichopria drosophilae	8.8142	45.9956	ARTICLE	Trivellone et al. 2020
Trichopria drosophilae	8.9683	46.3469	ARTICLE	Trivellone et al. 2020
Trichopria drosophilae	8.9794	46.1636	ARTICLE	Trivellone et al. 2020
Trichopria drosophilae	8.5318	47.4292	ARTICLE	Trivellone et al. 2020
Trichopria drosophilae	8.5267	47.4231	ARTICLE	Trivellone et al. 2020
Trichopria drosophilae	8.5333	47.4231	ARTICLE	Trivellone et al. 2020
Trichopria drosophilae	8.5278	47.4306	ARTICLE	Trivellone et al. 2020
Trichopria drosophilae	8.5375	47.4361	ARTICLE	Trivellone et al. 2020
Trichopria drosophilae	8.5164	47.4189	ARTICLE	Trivellone et al. 2020
Trichopria drosophilae	8.5217	47.4097	ARTICLE	Trivellone et al. 2020
Trichopria drosophilae	8.5303	47.4025	ARTICLE	Trivellone et al. 2020
Trichopria drosophilae	118.65	31.4167	ARTICLE	Zhu et al., 2017

## Sheet: References
ArticleID	author	title	journal	volume	first page	last page	pub year	DOI
Abram et al 2020	ABRAM P;FRANKLIN M;HUEPPELSHEUSER T;CARRILLO J;GROVE E;ERASO P;ACHEAMPONG S;KEERY L;GIROD P;TSURUDA M;CLAUSEN M;BUFFINGTON M;MOFFAT C	ADVENTIVE LARVAL PARASITOIDS RECONSTRUCT THEIR CLOSE ASSOCIATION WITH SPOTTEDWING DROSOPHILA IN THE INVADED NORTH AMERICAN RANGE	ENVIRONMENTAL ENTOMOLOGY	51	670	678	2022	10.1093/ee/nvac019
Amiresmaeili et al. 2018	AMIRESMAEILI N;JUCKER C;SAVOLDELLI S;LUPI D	UNDERSTANDING ITRICHOPRIA DROSOPHILAEI PERFORMANCE IN LABORATORY CONDITIONS	BULLETIN OF INSECTOLOGY	71	251	256	2018	No Digital Object Identifier
Beers et a. 2022	BEERS E;BEAL D;SMYTHEMAN P;ABRAM P;SCHMIDT-JEFFRIS R;MORETTI E;DAANE K;LOONEY C;LUE C;BUFFINGTON M	FIRST RECORDS OF ADVENTIVE POPULATIONS OF THE PARASITOIDS GANASPIS BRASILIENSIS AND LEPTOPILINA JAPONICA IN THE UNITED STATES	JOURNAL OF HYMENOPTERA RESEARCH	91	11	25	2022	10.3897/jhr.91.82812
Bonneau et al. 2019	BONNEAU P;RENKEMA J;FOURNIER V;FIRLEJ A	ABILITY OF MUSCIDIFURAX RAPTORELLUS AND OTHER PARASITOIDS AND PREDATORS TO CONTROL DROSOPHILA SUZUKII POPULATIONS IN RASPBERRIES IN THE LABORATORY	INSECTS	10	1	14	2019	10.3390/insects10030068
Buonocore Biancheri et al. 2022	BIANCHERI, M. J. B., SUÁREZ, L., KIRSCHBAUM, D. S., GARCIA, F. R. M., FUNES, C. F., & OVRUSKI, S. M.	NATURAL PARASITISM INFLUENCES BIOLOGICAL CONTROL STRATEGIES AGAINST BOTH GLOBAL INVASIVE PESTS CERATITIS CAPITATA (DIPTERA: TEPHRITIDAE) AND DROSOPHILA SUZUKII (DIPTERA: DROSOPHILIDAE), AND THE NEOTROPICAL-NATIVE PEST ANASTREPHA FRATERCULUS (DIPTERA: TEPHRITIDAE)	ENVIRONMENTAL ENTOMOLOGY	51	1120	1135	2022	10.3390/insects14030222
Esteban-Santiago et al. 2021	ESTEBAN-SANTIAGO, J.M.;RODRIGUEZ-LEYVA E.;REFUGIO ;LOMELI-FLORES J.;GONZALEZ-CABRERA J.	DEMOGRAPHIC PARAMETERS OF ITRICHOPRIA DROSOPHILAEI IN THREE HOST SPECIES	ENTOMOLOGIA EXPERIMENTALIS ET APPLICATA	169	330	337	2021	10.1111/eea.13026
García-Cancino et al. 2015	GARCIA C M;GONZALEZ H J;MORENO C G;SANCHEZ ;GONZALEZ J;ARREDONDO B H	PARASITOIDS OF IDROSOPHILA SUZUKIII MATSUMURA DIPTERA DROSOPHILIDAE IN COLIMA MEXICO	SOUTHWESTERN ENTOMOLOGIST	40	855	858	2015	10.3958/059.040.0418
Giorgini et al. (2019)	GIORGINI M;WANG X;WANG Y;CHEN F;HOUGARDY E;ZHANG H;CHEN Z;CHEN H;LIU C;CASCONE P;FORMISANO G;CARVALHO G;BIONDI A;BUFFINGTON M;DAANE K;HOELMER K;GUERRIERI E	EXPLORATION FOR NATIVE PARASITOIDS OF DROSOPHILA SUZUKII IN CHINA REVEALS A DIVERSITY OF PARASITOID SPECIES AND NARROW HOST RANGE OF THE DOMINANT PARASITOID	JOURNAL OF PEST SCIENCE	92	509	522	2019	10.1007/s10340-018-01068-3
Girod 2018	GIROD P;LIERHMANN O;URVOIS T;TURLINGS T;KENIS M;HAYE T	HOST SPECIFICITY OF ASIAN PARASITOIDS FOR POTENTIAL CLASSICAL BIOLOGICAL CONTROL OF IDROSOPHILA SUZUKIII	JOURNAL OF PEST SCIENCE	91	1241	1250	2018	10.1007/s10340-018-1003-z
Kasuya et al 2013	KASUYA N;MITSUI H;IDEO S;WATADA M;KIMURA M	ECOLOGICAL MORPHOLOGICAL AND MOLECULAR STUDIES ON IGANASPISI INDIVIDUALS HYMENOPTERA FIGITIDAE ATTACKING IDROSOPHILA SUZUKIII DIPTERA DROSOPHILIDAE	APPLIED ENTOMOLOGY AND ZOOLOGY	48	87	92	2013	10.1007/s13355-012-0156-0
Kohyama and Kimura 2015	KOHYAMA, T.I.; KIMURA, M.T.	TOXICITY OF VENOM OF ASOBRA AND LEPTOPILINA SPECIES TO DROSOPHILA SPECIES.	PHYSIOLOGICAL ENTOMOLOGY	40	304	308	2015	10.1111/phen.12115
Novkovic et al. 2011	NOVKOVIC, B.; MITSUI, H.; SUWITO, A.; KIMURA, M.T.	TAXONOMY AND PHYLOGENY OF LEPTOPILINA SPECIES (HYMENOTERA: CYNIPOIDEA: FIGITIDAE) ATTACKING FRUGIVOROUS DROSOPHILID FLIES IN JAPAN, WITH DESCRIPTION OF THREE NEW SPECIES	ENTOMOLOGIA SCIENCE	14	333	346	2011	10.1111/j.1479-8298.2011.00459.x
Puppato et al. 2020	PUPPATO S;GRASSI A;PEDRAZZOLI F;DE ;CRISTOFARO A;IORIATTI C	FIRST REPORT OF ILEPTOPILINA JAPONICAI IN EUROPE	INSECTS	11	1	13	2020	10.3390/insects11090611
Rossi-Stacconi et al. 2013	ROSSI STACCONI, M.V.; GRASSI, A.; DALTON, D.T.; MILLER, B.; OUANTER, M.; LONI, A.; IORIATTI, C.; WALTON, V.M.; ANFORA, G.	FIRST FIELD REPORTS OF PACHYCREPOIDEUS VINDEMIAE AS A PARASITOID OF DROSOPHILA SUZUKII IN EUROPEAN AND OREGON SMALL FRUIT PRODUCTION AREAS	ENTOMOLOGIA EXPERIMENTALIS ET APPLICATA	1:e3	11	16	2013	10.4081/entomologia.2013.e3
Toledo-Hernández et al. 2021	ALBERTO T R;MARTINEZ F;DE L;RAMIREZ-AHUJA M;SANCHEZ A;RODRIGUEZ A;BUFFINGTON M	THE DESCRIPTION OF AN EFFICIENT TRAP FOR MONITORING IDROSOPHILA SUZUKIII PARASITOIDS IN ORGANIC SOFT FRUIT CROPS AND A NEW RECORD OF IGANASPIS BRASILIENSISI IHERING HYMENOPTERA FIGITIDAE FROM MICHOACAN MEXICO	PROCEEDINGS OF THE ENTOMOLOGICAL SOCIETY OF WASHINGTON	123	230	243	2021	10.4289/0013-8797.123.1.230
Trivellone et al. 2020	TRIVELLONE, V.; MEIER, M.; CARA, C.; PALTRINIERI, L.P.; GUGERLI, F.; MORETTI, M.; WOLF, S.; COLLATZ, J.	MULTISCALE DETERMINANTS DRIVE PARASITIZATION OF DROSOPHILIDAE BY HYMENOPTERA PARASITOIDS IN AGRICULTURAL LANDSCAPES	INSECTS	11	1	17	2020	10.3390/insects11060334
Wang et al. 2022	WANG, J.; ZHENG, Y.; FAN, L.; WANG, W.	SURVEYS OF DROSOPHILA SUZUKII (DIPTERA: DROSOPHILIDAE) AND ITS HOST FRUITS AND ASSOCIATED PARASITOIDS IN NORTHEASTERN CHINA	INSECTS	13	1	13	2022	10.3390/insects13040390
Zhou et al. 2019	ZHOU S;ZHOU Y;WANG Y;CHEN J;PANG L;PAN Z;LI C;SHI M;HUANG J;CHEN X	THE DEVELOPMENTAL TRANSCRIPTOME OF ITRICHOPRIA DROSOPHILAEI HYMENOPTERA DIAPRIIDAE AND INSIGHTS INTO CUTICULAR PROTEIN GENES	COMPARATIVE BIOCHEMISTRY AND PHYSIOLOGY D-GENOMICS \& PROTEOMICS	29	245	254	2019	10.1016/j.cbd.2018.12.005
Zhu et al., 2017	ZHU C;LI J;WANG H;ZHANG M;HU H	DEMOGRAPHIC POTENTIAL OF THE PUPAL PARASITOID ITRICHOPRIA DROSOPHILAEI HYMENOPTERA DIAPRIIDAE REARED ON IDROSOPHILA SUZUKIII DIPTERA DROSOPHILIDAE	JOURNAL OF ASIA-PACIFIC ENTOMOLOGY	20	747	751	2017	10.1016/j.aspen.2017.04.008
